# Supplementary material for: A model for the biomass–density dynamics of seagrasses developed and calibrated on global data
Source: BMC Ecol. 2019 Jan 25;19:4. doi: 10.1186/s12898-019-0221-4 (PMC6346591; doi:10.1186/s12898-019-0221-4)
Supplement: Supplementary file 1 — Additional file 1. Matlab executable file running the biomass-density seagrass growth model with parameters calibrated to six seagrass species scattered worldwide. [file 12898_2019_221_MOESM1_ESM.m]

% data acquisition --------------------------------------------------------
species     = {'Cymodocea n'; 'Halodule wr'; 'Thalassia t'; 'Zostera jap'; 'Zostera mar'; 'Zostera nol'}; %must have exactly 11 characters
[num,txt,~] = xlsread('C:\Users\Vasco Vieira\Dropbox\BiomassDensity\Seagrass data\WorldSeagrassBiomassDensity.xlsx','Todas','A1:BO3000');
%[num,txt,~] = xlsread('C:\Users\Vasco Vieira\Dropbox\BiomassDensity\Seagrass data\WorldSeagrassBiomassDensity.xlsx','Halodule mean','A1:W194');
obs         = txt(2:end,1:3);
txt(:,1:3)  = [];
findspecies = 6;    % rank of the seagrass to test in the "species" array. (ex: to test 'Halodule wr' set findspecies = 2)
i           = find(strncmp(species(findspecies),obs(:,1),11)==1);% & (strncmp('Lowe',obs(:,3),4)==1 | strncmp('Peni',obs(:,3),4)==1 | strncmp('Flat',obs(:,3),4)==1| strncmp('USFW',obs(:,3),4)==1| strncmp('KR',obs(:,3),2)==1| strncmp('Lagu',obs(:,3),4)==1));
is          = find(strncmp(species(findspecies),species,11)==1);
t           = num(i,4);
b           = num(i,19);
d           = num(i,18);
j           = find(~isnan(b) & ~isnan(d));
dt          = t(2:end)-t(1:end-1);
db          = b(2:end)-b(1:end-1);
dd          = d(2:end)-d(1:end-1);
k           = find(dt>0 & b(1:end-1)>0 & d(1:end-1)>0);

subplot(4,3,[1 2]);
plot(d(j),b(j),'r.'); hold on
% end data acquisition ----------------------------------------------------

% estimate theta ----------------------------------------------------------
theta_method = 'tend'; %'perp' for distances perpendicular to the IBL, 'tend' for specie's central tendency 
switch theta_method
    case 'perp'
        theta = atan(abs(-0.37));
    case 'tend'
        [vec,val] = eig(cov([d(j) b(j)]));
        ival      = find((diag(val))==max(diag(val)));
        s         = vec(ival,2)/vec(ival,1);
        theta     = atan(1/s);
end
% end estimate theta ------------------------------------------------------

% estimate growth data ----------------------------------------------------
beta0  = 4.29;
beta1  = -0.37;
dgrass = cos(theta)*(beta0+beta1*d-b);
dmin   = min(dgrass);
%dmin  = 0;
Kb     = b+cos(theta)*(dgrass-dmin);
Kd     = d+sin(theta)*(dgrass-dmin);

subplot(4,3,6+is)
plot(d(k)./Kd(k),dd(k)./dt(k).*1./(d(k)*sin(theta)),'ro'); hold on

subplot(4,3,6+is)
plot(b(k)./Kb(k),db(k)./dt(k).*1./(b(k)*cos(theta)),'b^'); hold on
title(species(findspecies))
% end estimate growth data ------------------------------------------------

% estimate growth model ---------------------------------------------------

       %  Cy     H w    T t    Z j    Z m    Z n  
Bcoef = [ 0.4    0.3    0.3    0.5    0.6    1    ;
          1      1      1      1      1      1   ];
Dcoef = [ 1.9    2.8    1.3    2.6    1      2.4  ;
          1      1      1      1      1      1   ];
r_est = [ 0.03   0.055  0.065  0.042  0.05   0.04 ;
         -0.038 -0.08  -0.065 -0.05  -0.07  -0.03];

x     = 1:5;
yest  = beta0+beta1*x;  
Bi    = 10^Bcoef(1,findspecies); %Bi    = 10^Bcoef(2,findspecies);       
Di    = 10^Dcoef(1,findspecies); %Di    = 10^Dcoef(2,findspecies);        
r     = r_est(1,findspecies);    %r     = r_est(2,findspecies);


subplot(4,3,[1 2])
plot(x,yest,'k-'); hold on
xlabel('d = log_1_0D')
ylabel('b = log_1_0B')

itr = 1;
while itr<365
    b          = log10(Bi);
    d          = log10(Di);
    Bvec(itr)  = Bi;
    bvec(itr)  = b;
    Kb         = b+cos(theta)*((beta0+beta1*d-b)*cos(theta)-dmin);
    Kbvec(itr) = Kb;
    db         = b*(r-r*b/Kb)*cos(theta);
    dbvec(itr) = db;
    Bi         = Bi*10^db;
    Dvec(itr)  = Di;
    dvec(itr)  = d;
    Kd         = d+sin(theta)*((beta0+beta1*d-b)*cos(theta)-dmin);
    Kdvec(itr) = Kd;
    dd         = d*(r-r*d/Kd)*sin(theta);
    ddvec(itr) = dd;
    Di         = Di*10^dd;
    itr        = itr+1;
end

subplot(4,3,[1 2])
plot(dvec,bvec,'r--'); hold on

subplot(4,3,4)
plot(1:itr-1,Dvec,'r--'); hold on
xlabel('t (days)')
ylabel('D (shoot\cdotm^-^2)')

subplot(4,3,5)
plot(1:itr-1,Bvec,'r--'); hold on
xlabel('t (days)')
ylabel('B (g DW\cdotm^-^2)')

subplot(4,3,6+is)
plot(bvec./Kbvec,dbvec./(bvec*cos(theta)),'k--'); hold on
xlabel('d/K_d (b/K_b)')
ylabel('\Deltab/\Deltat\cdot1/b (\Deltab/\Deltat\cdot1/b)')
% end estimate growth model -----------------------------------------------

clear -regexp vec$
clear i itr ival j Kb Kd s t val vec x yest
